# Supplementary material for: New shore bug (Hemiptera, Heteroptera, Saldidae) from the Early Cretaceous of China with phylogenetic analyses
Source: Zookeys. 2011 Sep 24;(130):185–98. doi: 10.3897/zookeys.130.1563 (PMC3260759; doi:10.3897/zookeys.130.1563)
Supplement: XML Treatment for Brevrimatus [file zookeys.130.1563-treatment1.xml]

<!DOCTYPE tp:taxon-treatment
  PUBLIC "-//TaxonX//DTD Taxonomic Treatment Publishing DTD v0 20100105//EN" "tax-treatment-NSO.dtd">
<tp:taxon-treatment xmlns:tp="http://www.plazi.org/taxpub"><tp:treatment-meta><mixed-citation publication-type="journal"><person-group><name><surname>Zhang</surname><given-names>Weiting</given-names></name><name><surname>Yao</surname><given-names>Yunzhi</given-names></name><name><surname>Ren</surname><given-names>Dong</given-names></name></person-group><article-title>New shore bug (Hemiptera, Heteroptera, Saldidae) from the Early Cretaceous of China with phylogenetic analyses</article-title><source>Zookeys</source><day>24</day><month>9</month><year>2011</year><volume>2011</volume><issue>130</issue><fpage>185</fpage><lpage>198</lpage><pub-id pub-id-type="doi">10.3897/zookeys.130.1563</pub-id></mixed-citation></tp:treatment-meta><tp:nomenclature><tp:taxon-name>
                    	<tp:taxon-name-part taxon-name-part-type="genus">Brevrimatus</tp:taxon-name-part>
                    <object-id xmlns:xlink="http://www.w3.org/1999/xlink" xlink:type="simple">urn:lsid:zoobank.org:act:B57D1B53-16FE-421A-BCA6-8F3141142A84</object-id>
                    <object-id xmlns:xlink="http://www.w3.org/1999/xlink" xlink:type="simple">http://species-id.net/wiki/Brevrimatus</object-id>
                    </tp:taxon-name><tp:taxon-status xmlns:xlink="http://www.w3.org/1999/xlink" xlink:type="simple">gen. n.</tp:taxon-status></tp:nomenclature><tp:treatment-sec sec-type="Type species"><title>Type species.</title><p> <italic><tp:taxon-name>Brevrimatus pulchalifer</tp:taxon-name></italic> sp. n.</p></tp:treatment-sec><tp:treatment-sec sec-type="Diagnosis"><title>Diagnosis.</title><p>Body ovate, moderate in size, macropterous. Head relatively short. Rostrum reaching to the base of hind coxae. Corium with large pale spots, medial fracture short, costal fracture of hemelytra very long, hypocostal ridge and associated secondary hypocostal ridge present on hemelytra, membrane with five closed cells. Posterior margin of female sternum VII concave along the midline. Base of ovipositor exposed.</p></tp:treatment-sec><tp:treatment-sec sec-type="Etymology"><title>Etymology.</title><p> The generic name is a combination of the Latin prefix “<italic>brev-</italic>” (short) and Latin word “<italic>rimatus</italic>” (fracture), which indicated the genus with short medial fracture. Gender masculine.</p></tp:treatment-sec><tp:treatment-sec sec-type="Distribution"><title>Distribution.</title><p> China.</p></tp:treatment-sec></tp:taxon-treatment>
